# Supplementary material for: Sexual dimorphism in myocardial acylcarnitine and triglyceride metabolism
Source: Biol Sex Differ. 2016 May 13;7:25. doi: 10.1186/s13293-016-0077-7 (PMC4866274; doi:10.1186/s13293-016-0077-7)
Supplement: Additional file 1: — Table S1. Summary statistics, ANOVA and principal component analysis results for genes. (XLSX 31 kb) [file 13293_2016_77_MOESM1_ESM.xlsx]

## Sheet: genes - PCA & fold change
Gene	Function	Metabolic pathway	Principal component loading factors			Fold changes and p-values												Anova Interaction	Group ∆CT means and standard deviations
																			n=8								n=4
			PC 1	PC 2	PC3	FC-(f vs m)	p-(f vs. m)	FC-(f vs m, GK)	p-(f vs. m, GK)	FC-(f vs m, W)	p-(f vs m, W)	FC-(GK vs W)	p-value(GK vs. W)	FC-(GK vs W, f)	p-(GK vs. W, f)	FC-(GK vs W, m)	p-(GK vs. W, m)	p-(phenotype * sex)	Mean(GK)	Std(GK)	Mean(W)	Std(W)	Mean(f)	Std(f)	Mean(m)	Std(m)	Mean(GK * f)	Std(GK * f)	Mean(GK * m)	Std(GK * m)	Mean(W * f)	Std(W * f)	Mean(W * m)	Std(W * m)
Acox3	Acyl-CoA Oxidase	beta oxidation peroxisome	-0.54234	-0.70013		-1.27177	0.000360791	-1.22052	0.0139083	-1.32517	0.00156886	-1.14571	0.0167392	-1.09954	0.195792	-1.19381	0.0251163	0.417472	4.95485	0.207279	4.75861	0.249051	5.03015	0.133475	4.68331	0.201097	5.0986	0.145376	4.8111	0.15496	4.9617	0.0891146	4.55552	0.163713
Decr2	other	beta oxidation peroxisome	-0.85486			1.42828	1.97097e-05	1.2216	0.0196628	1.66992	1.67063e-05	-1.12453	0.0455454	-1.31478	0.00315954	1.03971	0.61028	0.011682	5.78041	0.177564	5.61109	0.43378	5.43861	0.257105	5.95289	0.137274	5.63602	0.0644771	5.9248	0.117542	5.2412	0.214844	5.98098	0.16748
Ehhadh	Acyl-CoA Dehydrogenase	beta oxidation peroxisome	0.82722			-1.96712	6.30251e-05	-1.89796	0.00172341	-2.03881	0.000778541	1.92631	8.40209e-05	1.9965	0.00098017	1.85858	0.0021842	0.756733	6.25182	0.612049	7.19766	0.594443	7.21279	0.635568	6.2367	0.539258	6.71405	0.510962	5.7896	0.207983	7.71152	0.134742	6.6838	0.319706
Acsl3	Acyl-CoA Synthetase	FA activation & AC metabolism	-0.84878			1.80732	2.22166e-06	1.16754	0.145192	2.79767	2.47193e-07	-1.61591	1.83263e-05	-2.50138	8.53028e-07	-1.04389	0.673342	4.48169e-05	5.52254	0.176453	4.83019	0.826484	4.74944	0.719949	5.60329	0.230635	5.4108	0.147625	5.63427	0.132525	4.08808	0.145721	5.5723	0.322479
Acsl4	Acyl-CoA Synthetase	FA activation & AC metabolism	0.67294		0.63348	-1.30907	0.00259798	-1.45814	0.00277841	-1.17524	0.134514	1.16591	0.0519306	1.04672	0.658057	1.29868	0.0233317	0.155452	5.73781	0.369098	5.95927	0.190013	6.04281	0.155795	5.65427	0.299714	6.00987	0.229746	5.46575	0.260218	6.07575	0.0309609	5.8428	0.217047
Acsm3	Acyl-CoA Synthetase	FA activation & AC metabolism	-0.86577			1.95714	4.54914e-06	1.3229	0.0392088	2.89547	1.41443e-06	-1.00302	0.972453	-1.48391	0.00678524	1.47498	0.00744266	0.000632497	6.5148	0.301005	6.51045	0.855856	6.02825	0.409882	6.997	0.344716	6.31295	0.273095	6.71665	0.167865	5.74355	0.318249	7.27735	0.198745
Cpt1c	Carnitine Transferase	FA activation & AC metabolism	-0.94067			1.85908	9.23302e-07	1.72686	9.87666e-05	2.00142	1.02512e-05	-1.28266	0.00317961	-1.38087	0.00558591	-1.19143	0.0924549	0.297513	6.8153	0.450929	6.45616	0.570913	6.18844	0.295292	7.08302	0.241819	6.42123	0.189783	7.20937	0.155931	5.95565	0.151448	6.95668	0.263741
Crat	Carnitine Transferase	FA activation & AC metabolism	-0.92591			2.17905	5.58639e-05	1.51745	0.0403396	3.1291	4.03067e-05	-1.2539	0.10328	-1.8006	0.00707587	1.14522	0.469328	0.0154611	-0.0343	0.403038	-0.360725	0.974601	-0.759363	0.633926	0.364338	0.223086	-0.335125	0.336969	0.266525	0.15542	-1.1836	0.586679	0.46215	0.25779
Crot	Carnitine Transferase	FA activation & AC metabolism		0.5618	0.55623	1.17945	0.0341806	1.14027	0.203913	1.21997	0.064526	1.19353	0.0249506	1.15389	0.168579	1.23454	0.0520096	0.633628	4.75466	0.180297	5.0099	0.263351	4.76323	0.187935	5.00134	0.267149	4.65998	0.166673	4.84935	0.155439	4.86648	0.161878	5.15333	0.284192
Prkaa2	FA Biosynthesis Regulation	FA Biosynthesis Regulation	0.90529			-1.45812	0.000425205	-1.21879	0.099568	-1.74445	0.000299372	1.10174	0.240073	1.31809	0.0283596	-1.08589	0.471608	0.0411343	1.8686	0.268605	2.00839	0.472181	2.21055	0.346119	1.66644	0.13151	2.01132	0.332464	1.72588	0.0590995	2.40978	0.251308	1.607	0.165654
Prkab1	FA Biosynthesis Regulation	FA Biosynthesis Regulation	0.93232			-2.00102	0.000129515	-1.43816	0.0629846	-2.78418	8.82539e-05	1.49914	0.00723443	2.08587	0.00135707	1.07745	0.681437	0.0218154	6.10756	0.465398	6.6917	0.842528	6.9	0.703571	5.89926	0.232692	6.36968	0.498574	5.84545	0.271302	7.43033	0.395557	5.95307	0.212162
Prkaca	FA Biosynthesis Regulation	FA Biosynthesis Regulation	0.89399			-1.85538	1.15346e-08	-1.65496	4.52043e-06	-2.08006	8.36163e-08	-1.02762	0.559012	1.09096	0.199517	-1.15207	0.0474723	0.0268496	1.66258	0.410884	1.62326	0.574826	2.08877	0.154614	1.19706	0.14784	2.02597	0.169446	1.29918	0.11426	2.15158	0.128647	1.09495	0.100689
Prkacb	FA Biosynthesis Regulation	FA Biosynthesis Regulation	0.96301			-1.53368	4.22496e-05	-1.43316	0.00291803	-1.64126	0.000251697	1.20815	0.0171065	1.29289	0.0209269	1.12896	0.233577	0.341054	3.12893	0.353985	3.40173	0.405494	3.57382	0.310605	2.95683	0.13507	3.38853	0.331042	2.86932	0.0554816	3.75912	0.154785	3.04433	0.138109
Prkag2	FA Biosynthesis Regulation	FA Biosynthesis Regulation		-0.63708		-1.04642	0.440424	-1.00847	0.918161	-1.08579	0.326268	-1.17215	0.0162467	-1.12965	0.15545	-1.21626	0.0314787	0.528242	4.02914	0.104352	3.79997	0.198335	3.94729	0.197716	3.88182	0.196709	4.03522	0.132839	4.02305	0.0875414	3.85935	0.2301	3.7406	0.171576
Prkag3	FA Biosynthesis Regulation	FA Biosynthesis Regulation	-0.96287			1.93536	1.19218e-06	1.37836	0.00971	2.71744	5.77644e-07	-1.44608	0.000313895	-2.03045	1.96706e-05	-1.0299	0.782846	0.0006188	7.04152	0.292235	6.50938	0.805041	6.29915	0.608654	7.25175	0.0794401	6.81005	0.21574	7.273	0.0992171	5.78825	0.349015	7.2305	0.060637
Slc27a1	FA transport	FA transport (intercellular)	0.7788			-1.84429	7.65425e-05	-2.05466	0.00037899	-1.65545	0.0051213	1.29741	0.0281743	1.16457	0.322286	1.44541	0.0281153	0.321048	2.98735	0.61909	3.36299	0.48129	3.6167	0.322495	2.73364	0.382022	3.5068	0.414357	2.4679	0.0554019	3.7266	0.196912	2.99938	0.386198
Slc27a3	FA transport	FA transport (intercellular)	-0.62414			1.39036	0.0194777	1.28596	0.171469	1.50324	0.0362306	-1.35227	0.0295947	-1.46206	0.0484285	-1.25073	0.220073	0.535221	8.74432	0.362784	8.30894	0.467115	8.2889	0.385422	8.76436	0.424736	8.5629	0.254086	8.92575	0.393399	8.0149	0.286102	8.60297	0.443528
Slc27a6	FA transport	FA transport (intercellular)	0.66096	-0.68555		2.35463	0.00201373	1.02651	0.933804	5.40109	0.000143638	-9.54735	2.48416e-07	-21.8999	3.56234e-07	-4.16221	0.000587577	0.00250284	12.5163	0.53313	9.26125	1.44463	10.2711	2.4477	11.5065	1.24994	12.4975	0.657688	12.5352	0.479263	8.04463	0.573083	10.4779	0.770714
Fabp3	FA transport	FA transport (intracellular)	-0.74657			1.27533	0.00261111	1.08734	0.375267	1.49583	0.000823143	-1.21146	0.0114111	-1.42092	0.00225421	-1.03288	0.728165	0.0289406	-3.3977	0.184944	-3.67445	0.354113	-3.71151	0.323027	-3.36064	0.16932	-3.4581	0.240739	-3.3373	0.110122	-3.96493	0.119469	-3.38398	0.230901
Fabp4	FA transport	FA transport (intracellular)	-0.91285			2.3501	9.87427e-06	1.42018	0.056493	3.88893	3.02669e-06	-1.39001	0.015989	-2.30019	0.000303456	1.19049	0.314851	0.00105894	-2.52714	0.386757	-3.00224	1.10347	-3.38105	0.736118	-2.14832	0.293256	-2.78017	0.406774	-2.2741	0.113206	-3.98193	0.368912	-2.02255	0.38166
Fabp5	FA transport	FA transport (intracellular)	-0.96584			3.20495	2.63551e-07	2.5792	7.05957e-05	3.9825	1.71477e-06	-1.50191	0.00369654	-1.86629	0.00212202	-1.20867	0.259464	0.0791417	1.28481	0.77451	0.698012	1.11919	0.151263	0.568255	1.83156	0.336029	0.60135	0.371456	1.96827	0.126695	-0.298825	0.274365	1.69485	0.444496
Bdh1	Ketogenesis	Ketogenesis	-0.60422	0.69705		-1.20799	0.0850195	1.06971	0.644439	-1.56098	0.0087239	1.97686	1.98606e-05	2.55452	2.58297e-05	1.52983	0.0113488	0.0256268	2.93099	0.212431	3.9142	0.469179	3.5589	0.801385	3.28629	0.364656	2.88238	0.232346	2.9796	0.212154	4.23542	0.473317	3.59297	0.12018
Bdh2	Ketogenesis	Ketogenesis		0.71595		1.01783	0.766533	1.06117	0.484493	-1.02431	0.775395	1.2339	0.00356813	1.28643	0.00988977	1.18351	0.0631738	0.487421	4.2675	0.124938	4.57072	0.187515	4.40636	0.275785	4.43186	0.163959	4.22468	0.170875	4.31033	0.0483056	4.58805	0.245441	4.5534	0.144922
Hmgcl	Ketogenesis	Ketogenesis	0.90928			-2.77514	1.11366e-06	-2.10067	0.00058603	-3.66617	3.33788e-06	2.69977	1.48505e-06	3.5666	4.15666e-06	2.04362	0.000789329	0.0304159	3.33243	0.670795	4.76526	1.0321	4.78512	1.04649	3.31256	0.595061	3.86785	0.499097	2.797	0.190639	5.7024	0.250047	3.82813	0.284729
Hmgcs1	Ketogenesis	Ketogenesis	-0.92353			3.08268	6.87636e-06	2.07671	0.00471797	4.57596	1.08624e-05	-1.09343	0.560921	-1.6231	0.040703	1.35757	0.173424	0.0213807	3.67197	0.699724	3.54311	1.23359	2.79545	0.637818	4.41964	0.326522	3.14482	0.612122	4.19912	0.163418	2.44607	0.499033	4.64015	0.30397
Acad10	Acyl-CoA Dehydrogenase	mitochondrial beta oxidation	0.87514			-2.31362	0.000266449	-1.91458	0.0164499	-2.79583	0.000848895	1.98632	0.00131347	2.40032	0.00273786	1.64373	0.0543464	0.27308	5.87676	0.641158	6.86686	0.925241	6.97689	0.825674	5.76674	0.555653	6.34527	0.562003	5.40825	0.240841	7.6085	0.459402	6.12523	0.565431
Acad11	Acyl-CoA Dehydrogenase	mitochondrial beta oxidation		-0.78606		-1.19459	0.0248891	-1.25308	0.0402665	-1.13883	0.209914	-1.24071	0.00904807	-1.30145	0.0198494	-1.18279	0.112816	0.503985	5.33879	0.272731	5.02763	0.186143	5.31146	0.307419	5.05495	0.17959	5.50152	0.280976	5.17605	0.154882	5.1214	0.212691	4.93385	0.110275
Acad9	Acyl-CoA Dehydrogenase	mitochondrial beta oxidation		0.51429	0.74166	1.0008	0.991098	-1.22126	0.0662845	1.22321	0.0644307	1.38693	0.000537081	1.13475	0.22559	1.69516	0.000178299	0.0141394	2.94356	0.19514	3.41546	0.282305	3.17894	0.175901	3.18009	0.462693	3.08775	0.150416	2.79938	0.103864	3.27012	0.165522	3.5608	0.319738
Acadl	Acyl-CoA Dehydrogenase	mitochondrial beta oxidation	-0.60754			1.1509	0.154662	-1.07486	0.59127	1.42373	0.0193128	-1.2277	0.046672	-1.51874	0.00772355	1.00762	0.954699	0.0402528	-2.44482	0.197686	-2.74079	0.400525	-2.69419	0.443771	-2.49143	0.170667	-2.39275	0.227153	-2.4969	0.179878	-2.99563	0.406947	-2.48595	0.188489
Acadm	Acyl-CoA Dehydrogenase	mitochondrial beta oxidation			0.80566	1.08496	0.264021	-1.08668	0.414805	1.27916	0.0278204	1.02892	0.689193	-1.14586	0.191701	1.2131	0.0732442	0.035636	-1.40714	0.221117	-1.366	0.245709	-1.44539	0.238598	-1.32775	0.213063	-1.34718	0.307657	-1.4671	0.099207	-1.5436	0.111622	-1.1884	0.210475
Acads	Acyl-CoA Dehydrogenase	mitochondrial beta oxidation	0.98298			-5.49331	3.46496e-09	-4.10975	1.25893e-06	-7.34265	2.961e-08	1.47488	0.00475184	1.97141	0.00109067	1.10341	0.547551	0.0240636	2.4783	1.13213	3.0389	1.56537	3.98744	0.65556	1.52976	0.17433	3.49782	0.459101	1.45878	0.0898856	4.47705	0.390822	1.60075	0.222249
Acadvl	Acyl-CoA Dehydrogenase	mitochondrial beta oxidation	-0.87951			1.63316	5.51537e-06	1.36197	0.00497454	1.95833	7.58488e-06	-1.01675	0.798603	-1.21919	0.0480345	1.17936	0.0918353	0.014567	-0.387325	0.276092	-0.411287	0.554077	-0.753138	0.251099	-0.045475	0.185314	-0.610175	0.201034	-0.164475	0.0708193	-0.8961	0.228476	0.073525	0.193267
Aldh2	other	mitochondrial beta oxidation	-0.64255	-0.56183		1.35213	7.81998e-05	1.2844	0.00495972	1.42343	0.000403398	1.15164	0.0179832	1.09395	0.241697	1.21237	0.0215274	0.338571	0.310475	0.218413	0.514162	0.31878	0.1947	0.152356	0.629938	0.203896	0.129925	0.152415	0.491025	0.0339183	0.259475	0.140509	0.76885	0.210705
Decr1	other	mitochondrial beta oxidation	-0.75462			1.68959	0.00410302	1.05037	0.818732	2.71782	0.000459397	-1.39441	0.0446954	-2.24299	0.00230731	1.15359	0.508765	0.00757015	0.6564	0.238386	0.17675	0.923655	0.0382375	0.739319	0.794913	0.409469	0.62095	0.344123	0.69185	0.10405	-0.544475	0.501482	0.897975	0.593351
Eci2	other	mitochondrial beta oxidation	-0.96476			2.18283	4.05787e-06	1.46287	0.0180607	3.25713	2.02656e-06	-1.27803	0.0281499	-1.90703	0.000567002	1.16754	0.287027	0.00155053	1.3697	0.410738	1.01577	0.940476	0.629637	0.617568	1.75584	0.136497	1.0953	0.436532	1.6441	0.0479434	0.163975	0.348004	1.86758	0.0887747
Hadha	other	mitochondrial beta oxidation	0.99055			-3.32116	1.83369e-06	-2.45956	0.000670201	-4.48459	6.49342e-06	1.66009	0.00350645	2.24163	0.00153195	1.22942	0.317327	0.0530519	0.9091	0.793894	1.64036	1.21252	2.14057	0.794459	0.408888	0.247596	1.5583	0.580434	0.2599	0.099122	2.72285	0.481349	0.557875	0.272074
Mcee	other	mitochondrial beta oxidation	-0.94562			2.23905	1.21261e-05	1.60509	0.0120162	3.12342	1.22317e-05	-1.62982	0.00100478	-2.27356	0.000248876	-1.16835	0.350275	0.0123586	1.65772	0.416394	0.953013	0.956055	0.723925	0.724872	1.88681	0.270221	1.3164	0.268474	1.99905	0.14768	0.13145	0.466773	1.77457	0.339082
Pecr	other	mitochondrial beta oxidation	-0.95658			1.84923	8.66196e-06	1.38511	0.0172734	2.46887	5.87032e-06	-1.41115	0.00140378	-1.884	0.000169017	-1.05698	0.647111	0.00469387	3.52717	0.325676	3.0303	0.73633	2.83527	0.571206	3.7222	0.116367	3.29218	0.297398	3.76218	0.108503	2.37838	0.340849	3.68222	0.124749
Gk	Triacylglycerol Catabolism	Triacylglycerol Catabolism		0.61836	0.63179	1.14798	0.208418	-1.01061	0.943877	1.33184	0.0746642	1.43883	0.00434225	1.2402	0.168248	1.66928	0.00446076	0.17792	4.68776	0.278881	5.21266	0.353439	4.85066	0.360064	5.04976	0.45589	4.69537	0.331554	4.68015	0.267192	5.00595	0.358155	5.41937	0.221938
Gpd1	Triacylglycerol Catabolism	Triacylglycerol Catabolism	0.93249			-3.3612	4.19822e-08	-3.32637	1.96259e-06	-3.39638	1.6403e-06	1.3262	0.0151698	1.34009	0.0601439	1.31246	0.0779278	0.918573	4.86422	0.977044	5.27152	0.967202	5.94236	0.420916	4.19339	0.244479	5.7312	0.459332	3.99725	0.109825	6.15352	0.288974	4.38952	0.157528
Gpd2	Triacylglycerol Catabolism	Triacylglycerol Catabolism	-0.50984	0.51731		-1.12849	0.0184589	-1.20874	0.0106379	-1.05356	0.421909	1.28055	0.000121151	1.19553	0.014727	1.37161	0.000291292	0.147491	4.8142	0.184659	5.17096	0.13034	5.07977	0.187594	4.90539	0.266926	4.95095	0.165262	4.67745	0.0488301	5.2086	0.102693	5.13333	0.159112
Lipe	Triacylglycerol Catabolism	Triacylglycerol Catabolism	0.80071			-1.99536	1.32128e-05	-2.50082	2.45551e-05	-1.59207	0.00567493	1.1676	0.139339	-1.07341	0.61806	1.46338	0.0175715	0.039682	3.87777	0.744019	4.10133	0.459758	4.48787	0.25112	3.49123	0.403524	4.53897	0.328004	3.21657	0.135044	4.43678	0.180535	3.76588	0.400687
Acaa2	Acetyl-CoA Transferase			-0.83395		1.0152	0.867083	-1.28594	0.0667821	1.32533	0.0434014	-1.76805	3.11559e-05	-2.30817	2.18238e-05	-1.35433	0.0316724	0.0106295	0.115512	0.27344	-0.70665	0.347994	-0.30645	0.675216	-0.284687	0.354879	0.296925	0.275049	-0.0659	0.10511	-0.909825	0.131619	-0.503475	0.393906
Acat1	Acetyl-CoA Transferase				0.6143	1.10604	0.0267803	1.04088	0.491818	1.17528	0.0143958	1.07259	0.104903	1.0094	0.871216	1.13974	0.0391231	0.154459	-0.805875	0.0643922	-0.704775	0.18735	-0.828025	0.0880589	-0.682625	0.158909	-0.834775	0.0708332	-0.776975	0.0492978	-0.821275	0.113819	-0.588275	0.180978
Acat3	Acetyl-CoA Transferase		-0.71692	0.65023		1.40656	0.000677872	1.12891	0.276145	1.75251	0.000194749	-2.04631	6.0167e-07	-2.54961	1.38686e-06	-1.64237	0.000542713	0.0126883	5.78086	0.140133	4.74784	0.506839	5.01826	0.754589	5.51044	0.422484	5.6934	0.136576	5.86833	0.0822695	4.34312	0.307346	5.15255	0.261071
Acot2	Acyl-CoA Thioesterase		0.94745			-2.79823	3.53497e-06	-2.73535	0.000122735	-2.86255	8.25518e-05	1.52585	0.00628203	1.56092	0.0298905	1.49156	0.0471693	0.861878	3.07521	0.850445	3.68482	0.877469	4.12227	0.555585	2.63776	0.370932	3.80107	0.515002	2.34935	0.131785	4.44347	0.424142	2.92618	0.286112
Acot3	Acyl-CoA Thioesterase		0.7338		0.54272	-1.47229	0.00644089	-1.56575	0.0193891	-1.38441	0.0739967	1.19004	0.164508	1.11901	0.511503	1.26558	0.181867	0.610035	5.24258	0.400624	5.49359	0.468058	5.64711	0.286711	5.08905	0.394229	5.566	0.218349	4.91915	0.218812	5.72823	0.355789	5.25895	0.487631
Acot7	Acyl-CoA Thioesterase		-0.56147	-0.67024		-1.31018	0.00249494	-1.25154	0.0451164	-1.37157	0.00839441	-1.16778	0.049364	-1.11551	0.297388	-1.22249	0.068408	0.530833	5.08612	0.256021	4.86236	0.309203	5.16913	0.1773	4.77936	0.267434	5.24797	0.183536	4.92427	0.222266	5.09027	0.151933	4.63445	0.247953
Acot9	Acyl-CoA Thioesterase		-0.91431			1.75954	1.03043e-05	1.27832	0.0460808	2.42192	3.69877e-06	-1.09794	0.254425	-1.51126	0.0028186	1.25366	0.0631093	0.00149065	2.3166	0.280752	2.1818	0.713654	1.8416	0.411228	2.6568	0.222834	2.13948	0.263055	2.49373	0.176229	1.54373	0.297953	2.81988	0.117851
Acox1	Acyl-CoA Oxidase		0.70536			-1.57742	0.0104753	-1.64724	0.0369947	-1.51055	0.0764243	1.53897	0.0142072	1.47373	0.0933516	1.60709	0.0456264	0.778339	1.51853	0.426304	2.14049	0.624995	2.15829	0.365391	1.50073	0.642506	1.87855	0.260553	1.1585	0.102529	2.43802	0.186979	1.84295	0.800254
bold italic - statistically significant
PC - principle component
FC - fold change
f - female
m - male
W - Wistar
GK - Goto-Kakizaki rats
