# Supplementary material for: Sexual dimorphism in myocardial acylcarnitine and triglyceride metabolism
Source: Biol Sex Differ. 2016 May 13;7:25. doi: 10.1186/s13293-016-0077-7 (PMC4866274; doi:10.1186/s13293-016-0077-7)
Supplement: Additional file 5: — Table S2. Summary statistics and ANOVA and principal component analysis results for metabolites. (XLSX 43 kb) [file 13293_2016_77_MOESM5_ESM.xlsx]

## Sheet: metabolites - PCA & fold change
Moiety	Principal component loading factors				Fold changes and p-values												Anova Interaction	Group concentration means and standard deviations, nmol/(mg protein)
																		n=12								n=6
	PC 1	PC 2	PC3	PC4	FC-(f vs m)	p-(f vs. m)	FC-(f vs m, GK)	p-(f vs. m, GK)	FC-(f vs m, W)	p-(f vs m, W)	FC-(GK vs W)	p-value(GK vs. W)	FC-(GK vs W, f)	p-(GK vs. W, f)	FC-(GK vs W, m)	p-(GK vs. W, m)	p-(phenotype * sex)	Mean(GK)	Std(GK)	Mean(W)	Std(W)	Mean(f)	Std(f)	Mean(m)	Std(m)	Mean(GK * f)	Std(GK * f)	Mean(GK * m)	Std(GK * m)	Mean(W * f)	Std(W * f)	Mean(W * m)	Std(W * m)
AC6:0					1.34266	0.0211243	1.05739	0.741015	1.70488	0.00445719	1.29241	0.0415043	1.01782	0.91657	1.64108	0.00748886	0.0560395	0.0182055	0.0057695	0.0156944	0.00605828	0.0185495	0.0060793	0.0141543	0.00547647	0.0187019	0.00649541	0.0177091	0.00551814	0.018397	0.0062499	0.0105996	0.00228133
AC8:0			0.53132		1.89134	0.00168645	1.65854	0.0553101	2.15681	0.00575125	-1.11528	0.541842	-1.27182	0.345	1.02249	0.929602	0.463656	0.00466278	0.00245441	0.00589177	0.00293989	0.00653668	0.0025691	0.00360161	0.00193084	0.00588005	0.00288044	0.0034455	0.00118315	0.00719331	0.00227791	0.00375771	0.00259684
AC12:0	0.75165		0.52712		2.84986	0.00363977	2.14644	0.10503	3.7838	0.00777349	-1.3498	0.356943	-1.79215	0.209426	-1.01663	0.971114	0.383457	0.00274554	0.00237482	0.00398115	0.0026364	0.00460892	0.00266361	0.00179632	0.00127924	0.00366369	0.00300745	0.00182739	0.00115741	0.00555414	0.00210227	0.00176525	0.00150276
AC14:0	0.70958		0.6124		2.52289	0.00181101	2.28009	0.0348592	2.79155	0.0105856	-1.53019	0.114076	-1.69313	0.163576	-1.38292	0.38381	0.698432	0.0107886	0.00751849	0.0164831	0.0088058	0.0182267	0.00801049	0.00805974	0.00506127	0.0144603	0.00852955	0.00711691	0.00438783	0.0219932	0.00586254	0.00900257	0.00591352
AC16:0			0.80689		2.18737	0.00140605	2.25777	0.0130527	2.11917	0.0206643	1.00897	0.966698	1.04145	0.893278	-1.023	0.940105	0.882359	0.0511997	0.0270974	0.0506278	0.0242578	0.0666902	0.0196722	0.0344209	0.0191999	0.0690539	0.023994	0.0333456	0.016572	0.0643264	0.0161948	0.0354962	0.0230996
AC16:1					1.09359	0.715777	1.22303	0.563353	-1.02264	0.948542	1.24876	0.370072	1.39656	0.341251	1.1166	0.750855	0.649256	0.0240653	0.0181875	0.0188791	0.0158589	0.0213418	0.0153143	0.0220872	0.0189609	0.0264121	0.0209906	0.0217186	0.0165499	0.0162715	0.00369497	0.0224558	0.0227312
AC18:0			0.75365		1.74139	0.00733302	1.97993	0.017184	1.5316	0.120518	-1.15802	0.439214	-1.0185	0.945098	-1.31664	0.307834	0.497726	0.0357999	0.0182009	0.0410569	0.0171051	0.0466854	0.0143027	0.0296011	0.0164945	0.0468779	0.0178623	0.024722	0.0107336	0.0464928	0.0114411	0.0344801	0.0206447
AC18:1			0.65196		1.63495	0.0184447	1.522	0.136819	1.75629	0.050762	1.30451	0.180615	1.21438	0.481791	1.40132	0.227467	0.712625	0.0926501	0.039432	0.0738399	0.0339373	0.099941	0.0358603	0.0654807	0.0314398	0.110612	0.0417469	0.0746883	0.0300605	0.0892701	0.0285136	0.056273	0.0326728
AC18:2					1.29971	0.36124	1.16607	0.702672	1.44867	0.361336	1.16876	0.584481	1.04858	0.90603	1.30271	0.512687	0.703009	0.037775	0.020431	0.033175	0.0204257	0.0384261	0.0200062	0.0328571	0.0206737	0.0410658	0.0247843	0.0344843	0.0166759	0.0357863	0.0157973	0.03123	0.0256095
AC18:3					-1.09397	0.735594	-1.08439	0.829314	-1.10364	0.79307	1.73004	0.0496039	1.74532	0.148841	1.71488	0.161433	0.973575	0.019192	0.0113417	0.0119446	0.00989128	0.0143255	0.0104148	0.0172622	0.0117683	0.0188698	0.0133681	0.0195143	0.0101999	0.00978116	0.00321887	0.0150102	0.0137286
AC20:0				0.83166	1.45567	0.130245	2.18982	0.0304295	-1.03344	0.923105	-1.45107	0.133329	1.03671	0.915742	-2.1829	0.0310303	0.101563	0.00206353	0.0018074	0.00247971	0.00112834	0.00263507	0.0016006	0.00186077	0.00131342	0.0029574	0.00218729	0.00116966	0.000696336	0.00231275	0.000776323	0.00255189	0.00147104
AC20:1			0.54074	0.65408	2.53106	0.000686089	3.36224	0.00140655	1.90536	0.062992	-1.08462	0.729401	1.22476	0.542794	-1.44079	0.27795	0.234275	0.00956771	0.00857799	0.00822779	0.00376209	0.0125598	0.00700341	0.00505035	0.00303263	0.0148173	0.00928837	0.00431814	0.0030769	0.0103024	0.0030661	0.00578256	0.00307879
AC20:2			0.55137	0.51986	2.44625	0.00194408	3.26203	0.00333118	1.83448	0.102853	1.17659	0.524422	1.56896	0.219045	-1.13335	0.728047	0.265079	0.00560161	0.00461225	0.00385235	0.0020667	0.00661675	0.00395884	0.00283163	0.00193302	0.00831767	0.00480447	0.00288555	0.00245205	0.00491583	0.00211019	0.00277772	0.00148356
AC20:4					1.32304	0.19905	1.39919	0.273096	1.25104	0.461117	-1.02617	0.903669	1.03058	0.920498	-1.08523	0.786578	0.793333	0.0138205	0.00665076	0.0138814	0.00616099	0.0154507	0.00679139	0.0120653	0.00546116	0.0156676	0.00735785	0.0119734	0.00591487	0.0152339	0.00687166	0.0121571	0.0055324
AC22:0					-1.16368	0.368975	-1.05126	0.832454	-1.28812	0.290601	-2.56989	1.33633e-05	-2.32162	0.00174233	-2.8447	0.000227925	0.544828	0.000449053	0.000117412	0.00128967	0.000684076	0.000743348	0.000431728	0.000957684	0.000788636	0.000439647	0.000127474	0.000458459	0.000117757	0.00104705	0.000415266	0.00145691	0.000869641
AC22:1					1.23939	0.298453	1.49384	0.173427	1.02828	0.922853	-1.4423	0.08349	-1.19663	0.534953	-1.73842	0.0659798	0.364052	0.00116112	0.000840607	0.00150896	0.000607444	0.00146433	0.00077334	0.00118634	0.00070302	0.00148412	0.00110312	0.000838122	0.000295472	0.00144455	0.0003129	0.00153455	0.000842027
AC22:4		0.58069	0.58951		1.98305	0.00579008	1.92787	0.0491964	2.03981	0.0341248	2.27226	0.00140734	2.20904	0.0199823	2.3373	0.0135255	0.899958	0.00260176	0.00136178	0.00125937	0.00103485	0.002572	0.00154306	0.00128521	0.000793604	0.00342077	0.00137177	0.00178276	0.000766944	0.00172323	0.00127577	0.000787661	0.000450821
AC22:6					1.47642	0.166856	1.58001	0.247616	1.37963	0.412006	1.27784	0.377418	1.36749	0.424748	1.19407	0.649223	0.805391	0.00124713	0.000978999	0.000954905	0.000745087	0.00139689	0.00110665	0.000812147	0.000383134	0.0015765	0.00127529	0.000917765	0.00047099	0.00121727	0.000995232	0.000706529	0.000272649
FFA16:0		0.76647			1.0465	0.621645	-1.12103	0.383511	1.22771	0.12529	1.20218	0.0557763	1.02473	0.850801	1.41035	0.0143461	0.0934556	9.80602	2.57941	8.17894	1.95348	8.98142	0.965992	9.00355	3.31362	9.05798	0.584238	10.5541	3.59904	8.90485	1.30288	7.45303	2.33093
FFA16:1	0.49999	0.6404			2.0032	2.12908e-06	1.29743	0.0971561	3.0929	2.83543e-07	1.73277	4.38533e-05	1.12228	0.449691	2.67536	2.08246e-06	0.000549369	0.414754	0.0870268	0.282027	0.168999	0.444046	0.0860717	0.252735	0.13554	0.464991	0.0536431	0.364517	0.0879065	0.423102	0.111211	0.140952	0.0519618
FFA17:0					-1.02262	0.814435	-1.09949	0.483973	1.05139	0.710259	1.0718	0.469461	-1.00315	0.981395	1.15237	0.298943	0.449857	0.166785	0.0342678	0.157535	0.0392869	0.158177	0.0232534	0.166143	0.0467878	0.15717	0.0172726	0.176401	0.0454225	0.159185	0.0298129	0.155885	0.0500028
FFA17:1		0.8776			-1.01127	0.920042	-1.23128	0.197217	1.20397	0.247915	1.64665	0.000207713	1.35243	0.0671723	2.00488	0.000240269	0.0894689	0.0716679	0.019433	0.0440945	0.0131444	0.0552047	0.0122612	0.0605577	0.0282693	0.0633035	0.00929362	0.0800323	0.024011	0.0471059	0.00932474	0.0410832	0.0164739
FFA18:0					1.12836	0.169643	1.0802	0.527173	1.17867	0.185452	1.12796	0.17083	1.07982	0.529036	1.17826	0.186353	0.612447	6.84555	1.43465	6.09815	1.31537	6.75909	0.665455	6.18462	1.86286	6.9996	0.399489	6.6915	2.07642	6.51857	0.82207	5.67774	1.64512
FFA18:1		0.96904			1.08304	0.426155	-1.33046	0.0530608	1.56058	0.00444595	1.81871	5.9318e-06	1.26217	0.109169	2.62064	9.78144e-07	0.0013524	9.40861	2.90381	5.22851	1.67818	7.13638	1.44344	7.50075	4.31547	7.92186	1.05676	10.8954	3.48265	6.35089	1.40934	4.10613	1.08914
FFA18:2		0.81865			-1.03295	0.705668	-1.31115	0.0348677	1.22883	0.100524	1.22604	0.0257964	-1.0353	0.774886	1.55625	0.00143156	0.0106201	8.16635	2.25541	6.6235	1.49927	7.1213	1.09928	7.66855	2.69468	6.95553	0.661893	9.37718	2.68968	7.28707	1.4678	5.95993	1.3168
FFA18:3	0.67268	0.62047			1.05023	0.619579	-1.46518	0.0115848	1.61608	0.00229703	1.18092	0.102559	-1.30303	0.0684847	1.81719	0.000313847	0.000255022	0.155291	0.0575952	0.131094	0.0435868	0.142876	0.0357878	0.143509	0.0652332	0.123446	0.0214336	0.187136	0.0663673	0.162306	0.038108	0.099883	0.019733
FFA20:1	0.57293		-0.5204		-1.08102	0.527102	-1.90713	0.00119898	1.63197	0.0096479	-1.07421	0.560865	-1.89511	0.00130684	1.64232	0.00888544	0.000140518	0.220595	0.10009	0.234379	0.084442	0.217348	0.0878469	0.237626	0.0964921	0.14852	0.0208001	0.29267	0.0956005	0.286175	0.0719419	0.182582	0.0638164
FFA20:2		0.86783			-1.2835	0.0120624	-2.02163	2.17679e-05	1.22719	0.125022	1.59865	4.45657e-05	1.01496	0.908726	2.51802	5.44884e-07	6.4904e-05	0.152108	0.071463	0.0891256	0.0192458	0.0979946	0.0132127	0.143239	0.0796863	0.0984848	0.0115155	0.20573	0.0648207	0.0975043	0.0158392	0.0807468	0.0198876
FFA20:3		0.96124			1.25127	0.0358991	-1.31181	0.0684459	2.05388	5.37384e-05	2.79522	1.87205e-09	1.70291	0.00118302	4.58818	8.3976e-10	7.30948e-05	0.336606	0.113137	0.125416	0.0512049	0.226483	0.0709564	0.235539	0.186199	0.284803	0.0435636	0.388408	0.140789	0.168163	0.0318713	0.0826693	0.0191577
FFA20:4		0.75355			1.20779	0.0140049	1.05014	0.627124	1.38911	0.00345974	1.22486	0.00899955	1.06498	0.532685	1.40875	0.00249688	0.0598726	3.67394	0.516431	3.0606	0.757479	3.65538	0.575984	3.07916	0.729936	3.76722	0.57396	3.58066	0.486242	3.54354	0.608619	2.57766	0.576315
FFA20:5	0.63183				1.45961	0.00319469	1.09539	0.574673	1.94493	0.000477371	-1.0003	0.997919	-1.3329	0.0870431	1.33211	0.0876536	0.0193963	0.0716101	0.0202111	0.0758587	0.0355868	0.0881504	0.0308155	0.0593184	0.0167849	0.075497	0.0237861	0.0677232	0.0172231	0.100804	0.0337502	0.0509136	0.012395
FFA22:1	0.54304		-0.56549		-1.35809	0.054847	-2.26689	0.000985433	1.22906	0.342804	-1.50757	0.0127583	-2.51639	0.000312055	1.1072	0.6366	0.00275385	0.0246027	0.0122795	0.035649	0.0133602	0.0267651	0.0155132	0.0334866	0.0114252	0.0150056	0.00373147	0.0341998	0.00983642	0.0385245	0.0135515	0.0327734	0.0137551
FFA22:4		0.95655			1.11099	0.207389	-1.28177	0.041964	1.58207	0.000678099	2.50343	3.55497e-10	1.758	7.91264e-05	3.56494	5.09777e-10	0.000292028	0.561202	0.113254	0.231328	0.0741591	0.386413	0.122055	0.406117	0.250143	0.490058	0.0552096	0.632346	0.114117	0.282768	0.0628069	0.179888	0.0424711
FFA22:5		0.907			1.03206	0.71857	-1.50149	0.00334653	1.59931	0.00100865	1.42156	0.000591384	-1.09009	0.488062	2.20289	2.62727e-06	5.80843e-05	0.578997	0.174619	0.412333	0.13295	0.48291	0.0870454	0.50842	0.235344	0.459412	0.0627084	0.698582	0.169789	0.506408	0.106825	0.318257	0.0789573
FFA22:6		0.79216			1.3983	0.00200348	1.24483	0.116591	1.57069	0.00296361	1.4735	0.000549188	1.31178	0.0555883	1.65516	0.00119255	0.232449	2.06816	0.488229	1.43117	0.426894	1.99922	0.390767	1.50011	0.594434	2.26382	0.288728	1.87251	0.590907	1.73463	0.290772	1.1277	0.308807
TG(16:0,16:0,16:0)					1.08111	0.665521	-1.27444	0.346179	1.48956	0.128581	-1.05095	0.782642	-1.44801	0.156379	1.31101	0.294159	0.0864476	0.0227188	0.0102556	0.0245375	0.0120523	0.025051	0.0128438	0.0222053	0.00910272	0.0208035	0.0126489	0.024634	0.00791157	0.0292984	0.0126344	0.0197767	0.0102734
TG(16:0,16:0,16:1)	0.93964				2.13393	0.00922066	-1.12901	0.747641	5.14112	0.000275111	-1.6733	0.0644178	-4.03136	0.00126732	1.43981	0.338808	0.00323872	0.00491468	0.00364444	0.0112715	0.0113508	0.0121384	0.0111991	0.00404776	0.00174312	0.00520044	0.00509494	0.00462892	0.00175098	0.0190763	0.0115949	0.00346661	0.00167574
TG(16:0,16:0,18:1)	0.87964				1.18231	0.422	-2.18372	0.0136737	3.05252	0.000969394	-1.02196	0.916368	-2.63854	0.00312754	2.52635	0.00441533	0.000156833	0.0269198	0.0169457	0.0305451	0.0234837	0.0318903	0.0231014	0.0255746	0.0170405	0.0170792	0.00969816	0.0367605	0.0174723	0.0467015	0.0235275	0.0143886	0.00576633
TG(16:0,16:0,18:2)	0.95174				1.13676	0.583747	-2.49093	0.0109627	3.21886	0.00182396	-1.78804	0.0201347	-5.06302	7.14653e-05	1.58363	0.173217	0.000207737	0.0137382	0.00987675	0.02684	0.0203974	0.0244184	0.0220187	0.0161598	0.00923085	0.00783642	0.00397365	0.01964	0.0107343	0.0410004	0.0197714	0.0126795	0.00656998
TG(16:0,16:0,20:4)	0.57657	0.65009			-1.17487	0.308115	-3.15277	3.71339e-05	2.28409	0.00114858	1.37606	0.0514515	-1.95014	0.00611277	3.69266	7.33135e-06	3.00239e-06	0.00298299	0.00210482	0.00206492	0.00125094	0.00215317	0.00116954	0.00289473	0.00218794	0.00140051	0.000372727	0.00456546	0.00189671	0.00290584	0.0012291	0.00122401	0.000484624
TG(16:0,16:1,16:1)	0.81611				3.18349	0.00104666	1.83975	0.16936	5.50871	0.000719065	-3.02521	0.00155081	-5.23481	0.000950225	-1.74827	0.206214	0.0847651	0.000611398	0.000610337	0.00264759	0.00292218	0.00266302	0.0029134	0.000595973	0.000595556	0.000852421	0.000810377	0.000370376	0.000152943	0.00447362	0.00318573	0.000821571	0.000796726
TG(16:0,16:1,18:1)	0.96397				2.87743	0.000565788	1.10946	0.778979	7.46272	2.18182e-05	-2.05051	0.0115303	-5.31808	0.000183155	1.26482	0.5273	0.00144765	0.00443696	0.00267658	0.0148121	0.0156559	0.0156034	0.0151853	0.00364567	0.00154964	0.00500197	0.00361671	0.00387195	0.00138357	0.0262048	0.0149828	0.00341938	0.00180164
TG(16:0,16:1,18:2)	0.94358				2.61375	0.00195407	1.06235	0.875611	6.43073	9.08984e-05	-3.08616	0.000464258	-7.59303	3.35273e-05	-1.25436	0.559122	0.00328047	0.00244221	0.00135057	0.0111007	0.0106075	0.0109324	0.0107464	0.00261055	0.00140523	0.00274201	0.00180164	0.00214241	0.000742475	0.0191228	0.00947763	0.00307869	0.0018075
TG(16:0,18:1,18:0)	0.87031				1.05541	0.820101	1.06235	0.0091676	2.8936	0.00439202	-1.11679	0.642043	-3.0619	0.00296801	2.45497	0.0133741	0.000341143	0.00968984	0.00696617	0.0113587	0.00891264	0.0115443	0.00924462	0.0095043	0.00646134	0.00581581	0.00491603	0.0135639	0.00682449	0.0172727	0.00922467	0.00544472	0.00239196
TG(16:0,18:1,18:1)	0.97327				1.52735	0.0785473	-1.88972	0.0628491	4.40836	0.000176638	-1.40517	0.152084	-4.0557	0.000322363	2.05404	0.037517	0.00015798	0.0511843	0.0308408	0.0922548	0.0830147	0.0934671	0.0820835	0.049972	0.0315126	0.035017	0.0157796	0.0673516	0.0348745	0.151917	0.0798409	0.0325923	0.015606
TG(16:0,18:1,18:3)	0.96631				1.77892	0.0182351	-1.35828	0.345357	4.29834	0.000172401	-2.05008	0.00445335	-4.95353	6.12587e-05	1.17862	0.609666	0.000813744	0.00151147	0.00064832	0.00419185	0.00343491	0.00401837	0.00353484	0.00168495	0.000820191	0.00128754	0.000521994	0.0017354	0.000729302	0.0067492	0.00305269	0.00163451	0.000970557
TG(16:0,18:1,20:4)	0.91589				1.54995	0.00758978	-1.46747	0.0810667	3.52535	6.69586e-06	-1.19864	0.233893	-2.7263	0.000107863	1.89757	0.00606052	1.89356e-05	0.00353854	0.00115052	0.00520514	0.00376113	0.00554653	0.00351008	0.00319715	0.00128588	0.00293864	0.00113516	0.00413845	0.000871673	0.00815442	0.00308127	0.00225586	0.000866803
TG(16:0,18:2,18:0)	0.92911				-1.02499	0.916125	-3.21802	0.00191188	3.06303	0.00271076	-1.85127	0.0149925	-5.8122	2.90317e-05	1.6959	0.122199	7.82127e-05	0.00698358	0.00553321	0.0133003	0.0101635	0.0117753	0.0111604	0.00850852	0.00503012	0.0033329	0.00177234	0.0106343	0.00567706	0.0202177	0.0099909	0.00638278	0.00354832
TG(16:0,18:2,18:1)	0.97043				1.57149	0.0838766	-1.61026	0.190287	3.97668	0.000831344	-2.44984	0.00176274	-6.19935	4.42599e-05	1.03293	0.927456	0.00130139	0.0259938	0.0141082	0.0790321	0.0649325	0.0733063	0.0689118	0.0317196	0.0160465	0.0206157	0.0114982	0.0313719	0.0153709	0.125997	0.0604326	0.0320673	0.0181638
TG(16:0,18:2,18:2)	0.92174				1.5764	0.0925704	-1.45358	0.316912	3.61219	0.00212963	-3.5421	8.48147e-05	-8.11643	1.26824e-05	-1.54581	0.245938	0.0043132	0.0126827	0.0062702	0.0548654	0.0425515	0.0482136	0.0472477	0.0193345	0.0115439	0.0111137	0.00688252	0.0142516	0.00576339	0.0853134	0.0395023	0.0244174	0.0140696
TG(16:0,18:2,18:3)	0.91119				1.92527	0.0295305	-1.18832	0.667127	4.40474	0.00125792	-3.6012	0.000179787	-8.23899	3.19452e-05	-1.57405	0.264619	0.00772143	0.000565152	0.000311595	0.00272741	0.00223868	0.0024563	0.00242318	0.000836267	0.000596371	0.000552615	0.000393047	0.000577688	0.000242359	0.00435998	0.00201639	0.00109485	0.000750492
TG(16:1,16:0,18:0)	0.91828				1.9494	0.0518906	-1.41785	0.453439	5.38808	0.00145659	-1.68601	0.121375	-4.66008	0.00304227	1.63935	0.29192	0.00505462	0.00126881	0.0014826	0.0024906	0.00250609	0.00282403	0.0026683	0.00093538	0.000476885	0.00141605	0.00213088	0.00112157	0.000493125	0.004232	0.00252293	0.000749193	0.000417077
TG(16:1,16:1,18:0)	0.90152				2.10366	0.0269387	-1.4575	0.402538	6.45001	0.000409019	-2.26355	0.0162994	-6.94025	0.000277355	1.35455	0.498771	0.00180007	0.000406282	0.000212573	0.00144044	0.00140406	0.0014111	0.00142267	0.00043563	0.000238584	0.000384914	0.000304773	0.00042765	7.3687e-05	0.00243728	0.00135372	0.000443609	0.000345899
TG(16:1,16:1,18:1)	0.94131				2.51481	0.00518187	-1.06094	0.888258	6.70964	0.000181734	-3.25485	0.000678735	-8.6841	4.34474e-05	-1.21993	0.637638	0.00327026	0.00126912	0.000773536	0.0062841	0.00624966	0.00613983	0.0063627	0.00141339	0.000840143	0.00139707	0.00107901	0.00114117	0.000335907	0.0108826	0.00582368	0.00168561	0.00112346
TG(16:1,16:1,18:2)	0.8654				2.36486	0.0148332	1.01699	0.970928	5.49913	0.00131024	-5.62273	3.0972e-05	-13.0748	1.64208e-05	-2.41801	0.0673919	0.0166148	0.000529492	0.000410376	0.00399073	0.00353714	0.00362997	0.0038133	0.000890259	0.000760917	0.000631284	0.000581931	0.0004277	8.3585e-05	0.00662865	0.0031735	0.00135282	0.000867926
TG(16:1,16:1,18:2)	0.8654				2.36486	0.0148332	1.01699	0.970928	5.49913	0.00131024	-5.62273	3.0972e-05	-13.0748	1.64208e-05	-2.41801	0.0673919	0.0166148	0.000529492	0.000410376	0.00399073	0.00353714	0.00362997	0.0038133	0.000890259	0.000760917	0.000631284	0.000581931	0.0004277	8.3585e-05	0.00662865	0.0031735	0.00135282	0.000867926
TG(16:1,18:1,18:1)	0.9411				3.28861	0.000512861	1.33764	0.483158	8.08508	5.06083e-05	-2.45565	0.00538669	-6.03724	0.000266037	1.00116	0.997749	0.00533749	0.00212929	0.00142899	0.0083154	0.00872728	0.00869771	0.00848977	0.00174698	0.000807714	0.00266083	0.00189177	0.00159775	0.000485314	0.0147346	0.00821726	0.00189622	0.00107066
TG(16:1,18:1,18:2)	0.87698				3.84262	0.000264841	1.96924	0.131494	7.49817	0.000145488	-3.61422	0.000423628	-7.0525	0.000202489	-1.8522	0.168037	0.0402164	0.00175059	0.00136111	0.00912922	0.00899068	0.00917992	0.00895881	0.00169989	0.00126602	0.00247395	0.00163531	0.00102724	0.000381758	0.0158859	0.00812221	0.00237255	0.00151476
TG(18:1,18:0,18:0)	0.92375				1.21706	0.485948	-1.94639	0.104277	2.88307	0.013603	-1.64352	0.0876919	-3.89331	0.00239778	1.44134	0.361343	0.00543487	0.00218787	0.00164076	0.00387678	0.00308092	0.00381817	0.00333266	0.00224649	0.00113401	0.00173698	0.00193224	0.00263876	0.00130427	0.00589935	0.00321028	0.00185421	0.00087104
TG(18:1,18:1,18:0)	0.97538				1.33723	0.238934	-2.21159	0.0294954	3.95475	0.000609911	-1.62365	0.0564738	-4.8018	0.000160066	1.82146	0.0917762	0.000204327	0.0107861	0.00745485	0.0212881	0.018812	0.020523	0.0193261	0.0115512	0.00722621	0.00665976	0.00347146	0.0149125	0.00832759	0.0343863	0.0186652	0.00818986	0.00429123
TG(18:1,18:1,18:1)	0.94067				1.91857	0.0103557	-1.07348	0.829846	3.95139	0.000421199	-2.27593	0.00191134	-4.68739	0.00012413	-1.10506	0.762186	0.00518406	0.0255147	0.0103517	0.0779022	0.0660313	0.0747366	0.0679918	0.0286802	0.0135781	0.0246788	0.00983771	0.0263506	0.011717	0.124794	0.0637156	0.0310099	0.0159778
TG(18:1,18:2,18:1)	0.9005				2.19824	0.00630897	1.16309	0.683435	4.15469	0.000887132	-3.33392	0.000149367	-6.30113	6.24808e-05	-1.76398	0.135747	0.0228439	0.017793	0.00879909	0.0783737	0.0653985	0.0724422	0.0694137	0.0237246	0.0156004	0.0195063	0.0103003	0.0160797	0.00756247	0.125378	0.0613904	0.0313694	0.0183838
TG(18:2,18:0,18:0)	0.92499				-1.11383	0.679307	-3.41653	0.00297037	2.75388	0.0113682	-2.33448	0.00358389	-7.16069	2.65648e-05	1.31394	0.461232	0.000302146	0.000923416	0.00066526	0.00221902	0.00173746	0.00189068	0.00192904	0.00125176	0.000658073	0.000462258	0.000289694	0.00138457	0.000615902	0.0033191	0.00179047	0.00111894	0.000728739
TG(18:2,18:1,18:0)	0.96197				1.19284	0.484225	-2.47023	0.0177046	3.51483	0.00181913	-2.45659	0.00165687	-7.23858	1.54692e-05	1.19947	0.608887	0.00029763	0.00677399	0.00439007	0.0192971	0.0157229	0.0170934	0.0171373	0.00897772	0.00473408	0.00407451	0.0023326	0.00947346	0.00441246	0.0301122	0.0152936	0.00848197	0.00540792
TG(18:2,18:2,18:0)	0.94182				1.20105	0.506658	-2.18865	0.0543043	3.15718	0.00706497	-3.33752	0.000246581	-8.77328	1.51022e-05	-1.26966	0.540237	0.0019289	0.00240151	0.00138648	0.00937621	0.00729949	0.00793353	0.00814322	0.00384419	0.00251115	0.00170453	0.00128792	0.00309848	0.00118513	0.0141625	0.0071489	0.0045899	0.00333673
TG(18:2,18:2,18:1)	0.85481				1.8795	0.0368823	1.02134	0.958324	3.45872	0.00552097	-4.71368	2.22701e-05	-8.67427	2.67379e-05	-2.56146	0.0287183	0.0429563	0.00784101	0.0045366	0.044407	0.0337559	0.0381004	0.0379734	0.0141476	0.0115942	0.00830668	0.00533456	0.00737533	0.00403728	0.067894	0.0318356	0.0209199	0.0130139
TG(18:2,18:2,18:2)	0.81876	-0.51243			1.68874	0.0638529	-1.00199	0.995854	2.85752	0.0115647	-4.8029	9.535e-06	-8.12699	1.98197e-05	-2.83842	0.0120265	0.062935	0.003062	0.0015121	0.0177791	0.0124954	0.0145803	0.0145357	0.00626074	0.00524597	0.00312437	0.00170893	0.00299962	0.00144927	0.0260363	0.0121218	0.00952186	0.00573762
TG(20:2,18:1,16:0)	0.92489				1.01793	0.948812	-4.04157	0.00173926	4.18783	0.00140435	-2.1515	0.0110033	-8.85136	1.61067e-05	1.91218	0.109205	4.62251e-05	0.00153012	0.00122526	0.00356261	0.00321972	0.00322175	0.00343974	0.00187097	0.0011376	0.000660029	0.000375129	0.00240021	0.00115979	0.00578348	0.00318423	0.00134174	0.000910899
TG(20:2,18:2,16:0)	0.94411				1.13578	0.688367	-3.36809	0.0124933	4.3448	0.00341479	-2.19779	0.0204767	-8.40742	0.000105986	1.74057	0.224798	0.000358423	0.000353382	0.000240103	0.000886306	0.000782043	0.000815181	0.000830611	0.000424507	0.000225808	0.000191849	0.000124359	0.000514915	0.000220773	0.00143851	0.000754882	0.0003341	0.00020933
TG(20:4,18:0,16:0)		0.79632			-1.39354	0.0566671	-2.84746	0.000213555	1.46628	0.11463	1.65394	0.00608227	-1.23543	0.373002	3.37953	3.89031e-05	0.000306242	0.00351897	0.0023504	0.00197773	0.00094314	0.00205358	0.000744355	0.00344311	0.0024703	0.00176493	0.000331197	0.00527301	0.00215869	0.00234224	0.000953559	0.00161321	0.000853676
TG(20:4,18:2,16:0)	0.95788				1.47279	0.0550843	-1.44152	0.188765	3.12682	0.000399831	-1.98246	0.00178469	-4.20887	3.10943e-05	1.07092	0.801374	0.000769933	0.00235791	0.000839047	0.00567091	0.00413815	0.00538057	0.00436685	0.00264826	0.000820784	0.00206856	0.00112148	0.00264727	0.000300234	0.00869258	0.00379055	0.00264924	0.00117982
bold italic - statistically significant
PC - principle component
FC - fold change
f - female
m - male
W - Wistar
GK - Goto-Kakizaki rats
moieties without principal component loading factor entry not used in PCA
